# Supplementary material for: VOCs from Exhaled Breath for the Diagnosis of Hepatocellular Carcinoma
Source: Diagnostics (Basel). 2023 Jan 10;13(2):257. doi: 10.3390/diagnostics13020257 (PMC9858163; doi:10.3390/diagnostics13020257)
Supplement: Supplementary file 1 [file diagnostics-13-00257-s001.zip]

Archive with 1 entries (1 files):
- diagnostics-2105835-supplementary.pdf
